# Supplementary material for: Probing Vasoreactivity and Hypoxic Phenotype in Different Tumor Grafts Grown on the Chorioallantoic Membrane of the Chicken Embryo In Ovo Using MRI
Source: Cancers (Basel). 2022 Jun 25;14(13):3114. doi: 10.3390/cancers14133114 (PMC9265041; doi:10.3390/cancers14133114)
Supplement: Supplementary file 1 [file cancers-14-03114-s001.zip]

Archive with 1 entries (1 files):
- cancers-1783862-supplementary.pdf
